# Supplementary material for: Identifying key targets for interventions to improve psychological wellbeing: replicable results from four UK cohorts
Source: Psychol Med. 2018 Nov 15;49(14):2389–96. doi: 10.1017/S0033291718003288 (PMC6763534; doi:10.1017/S0033291718003288)
Supplement: Supplementary file 1 [file S0033291718003288sup.zip]

Archive with 4 entries (4 files):
- S0033291718003288sup001.docx
- S0033291718003288sup002.docx
- S0033291718003288sup003.docx
- S0033291718003288sup004.docx
